# Supplementary material for: Transcriptome Analyses Reveal Candidate Pod Shattering-Associated Genes Involved in the Pod Ventral Sutures of Common Vetch (Vicia sativa L.)
Source: Front Plant Sci. 2017 Apr 27;8:649. doi: 10.3389/fpls.2017.00649 (PMC5406471; doi:10.3389/fpls.2017.00649)
Supplement: Table S1 — The sampling time of different accessions, the size of the mature seeds and pods, and the number of days required for the pods to reach the mature yellow stage. The sampling time is the number of days from the day of flowering to the day of sampling. Mature seed length and width refer to the length and width of the seed when the pod reached the mature yellow stage. Mature pod length and width refer to the length and width of the pod when the pod reached the mature yellow stage. Mature yellow pod refers to the number of days required for the pods to reach the mature yellow stage. [file Table1.XLSX]

## Sheet: Sheet1
Table S1 The sampling time of different accessions, the size of the mature seeds and pods, and the number of days required for the pods to reach the mature yellow stage. The sampling time is the number of days from the day of flowering to the day of sampling. Mature seed length and width refer to the length and width of the seed when the pod reached the mature yellow stage. Mature pod length and …
Accessions number	Sampling time (days)	Mature seed length (mm)	Mature seed width (mm)	Mature pod length (mm)	Mature pod width (mm)	Mature yellow pod (days)
135	14	6.03±0.06	4.81±0.01	43.61±3.02	6.61±0.48	32
392	13	4.61±0.04	4.04±0.01	45.26±1.82	7.16±0.34	31
92	11	2.79±0.03	2.72±0.01	36.07±3.46	4.6±0.33	28
257	12	3.53±0.17	3.42±0.18	46.19±1.56	5.26±0.19	30
