# Supplementary material for: Transcriptome Analyses Reveal Candidate Pod Shattering-Associated Genes Involved in the Pod Ventral Sutures of Common Vetch (Vicia sativa L.)
Source: Front Plant Sci. 2017 Apr 27;8:649. doi: 10.3389/fpls.2017.00649 (PMC5406471; doi:10.3389/fpls.2017.00649)
Supplement: Table S2 — Primers used for qRT-PCR analysis. Unigene 68614 was used as an internal control in the qRT-PCR analysis. [file Table2.XLSX]

## Sheet: Sheet1
Table S2 Primers used for qRT-PCR analysis. Unigene 68614 was used as an internal control in the qRT-PCR analysis.
Number	Gene	Forward primer (5'-3')	Reverse primer (5'-3')
1	c113420.graph_c0	GGATCTTGGTTGTAATCGGATGG	TCAGTTCTTGTGGTGGCTCAA
2	c115918.graph_c0	GAGCCTACCGTAGTTCGTCTT	CGTTGATTGTAGTTCGCAAGGA
3	c126197.graph_c0	GTGGCTTGTGGTGTTGGTT	CCTCATACTCTTCTCATTCCTCTC
4	c119345.graph_c0	GCAACTGAGCGAAGCAATG	GCATCCTCTTCACATCCACAT
5	c120949.graph_c0	AAGCCTCTACCTAATGCCTTCA	CTACTGCTCGATGCTCTATACTTC
6	c108923.graph_c0	CTATGATGTTGGCGATACAAGAGG	GCAAGTCCTGAAGACATACTGAAC
7	c109642.graph_c0	GGATTCCCGAGGTCATTATACAC	AGAGAAGGCGAACTGGTAAGT
8	c108180.graph_c0	GTGCGTTGCTGGTAACTTGA	GCTGCTCTCACTGATGATAACA
9	c109704.graph_c0	GTCACCACAAGAACTCAAAGC	CTGTAGCTGATGTAACAGGACT
10	c111669.graph_c0	TCCTTCTTCTCCTTCTCTTCCT	TTATGCGGTTGATGGTGGTT
11	c119843.graph_c0	TCTCAATAGCCACACCAGGTT	GCAGATAGTTGTATCCGAGAGTG
12	c125510.graph_c0	GGCAATCCACCATACACTTGAT	GACGCTCCTGATCCTGTGAT
13	c101303.graph_c0	CACCTTGGCAGTTGAATAGACC	CGATGGTTCTATCTTGCGTTGT
14	c116185.graph_c0	GACCAAAGGACCAACCAGAAG	GGTGGATGCCAATGTCAAGAA
15	c117972.graph_c0	CAATGGCTTCTACTCTCACTCAC	ACCTTGGTCTCGTGCTAACA
16	c59763.graph_c0	GTTAAGTCCACCAGTGAATCCA	CCTCTACCTTCTTGGCTCTCA
17	c124102.graph_c0	CAATATCACGGCAGCAACGA	TGGTGGTTCGGTAGATGACAT
18	c103851.graph_c0	ACAGAGCCTCCGAAGAATAGAA	CCACCAAGCCAGTTGTTGTT
19	c123357.graph_c0	CTGTCCAGCGAATATCAACACT	CTTCCACGGCAACAATACTCA
20	c118705.graph_c0	AAGCCGCACCACATTCTCT	GTAGTTGAGTTGGAGTGAGAGTG
21	c112571.graph_c0	GCGAACATATAACGGCGACTG	GGTTGATTGCTTCTGAGGATGG
22	c123582.graph_c0	CCATCCACCATCTTCGTTCTG	TGCTGAATCTGCTGGACCTT
23	c121003.graph_c0	CGAGCACGGTTATACAGTCC	TCTACGGCAAGGTCAGCTT
24	c118940.graph_c0	AATGTACTGGCTGGTTGTGG	GAGAGGCTTGGAGGATTGC
25	c94198.graph_c0	GGGACTCGCCTTTGTATGAAG	CAGCAGCCACTGTCGTAAC
26	Unigene68614	GCTAAAGCATTGAACAACAAAAGA	GCAAAGTTTGTCCCTTCACC
