# Supplementary material for: Transcriptome Analyses Reveal Candidate Pod Shattering-Associated Genes Involved in the Pod Ventral Sutures of Common Vetch (Vicia sativa L.)
Source: Front Plant Sci. 2017 Apr 27;8:649. doi: 10.3389/fpls.2017.00649 (PMC5406471; doi:10.3389/fpls.2017.00649)
Supplement: Table S3 — BLAST analysis of the non-redundant unigenes against public databases. [file Table3.XLSX]

## Sheet: Sheet1
Table S3 BLAST analysis of the non-redundant unigenes against public databases.
Annotated Database	Number of unigenes	%
Annotated in Nr	42074	0.594753
Annotated in Swissprot	26134	0.369427
Annotated in GO	23533	0.33266
Annotated in KEGG	15571	0.22011
Annotated in COG	17281	0.244282
Annotated in KOG	22496	0.318001
Annotated in Pfam	30780	0.435102
Annotated in all database	3691	0.0521755
Annotated in at least one database	46763	0.661036
Total unigenes	70742	1
