# Supplementary material for: Transcriptome Analyses Reveal Candidate Pod Shattering-Associated Genes Involved in the Pod Ventral Sutures of Common Vetch (Vicia sativa L.)
Source: Front Plant Sci. 2017 Apr 27;8:649. doi: 10.3389/fpls.2017.00649 (PMC5406471; doi:10.3389/fpls.2017.00649)
Supplement: Table S4 — KEGG pathway analysis of the assembled unigenes. [file Table4.XLSX]

## Sheet: Table S3
Table S4 KEGG pathway analysis of the assembled unigenes.
Pathway category	Pathway id	Gene number
Glycolysis / Gluconeogenesis	ko00010	329
Citrate cycle (TCA cycle)	ko00020	161
Pentose phosphate pathway	ko00030	141
Pentose and glucuronate interconversions	ko00040	123
Fructose and mannose metabolism	ko00051	129
Galactose metabolism	ko00052	154
Ascorbate and aldarate metabolism	ko00053	104
Fatty acid biosynthesis	ko00061	115
Fatty acid elongation	ko00062	50
Fatty acid degradation	ko00071	119
Synthesis and degradation of ketone bodies	ko00072	19
Cutin, suberine and wax biosynthesis	ko00073	35
Steroid biosynthesis	ko00100	49
Ubiquinone and other terpenoid-quinone biosynthesis	ko00130	81
Oxidative phosphorylation	ko00190	329
Photosynthesis	ko00195	153
Photosynthesis - antenna proteins	ko00196	62
Purine metabolism	ko00230	341
Caffeine metabolism	ko00232	6
Pyrimidine metabolism	ko00240	254
Alanine, aspartate and glutamate metabolism	ko00250	187
Glycine, serine and threonine metabolism	ko00260	196
Cysteine and methionine metabolism	ko00270	217
Valine, leucine and isoleucine degradation	ko00280	134
Valine, leucine and isoleucine biosynthesis	ko00290	45
Lysine biosynthesis	ko00300	38
Lysine degradation	ko00310	75
Arginine and proline metabolism	ko00330	210
Carbapenem biosynthesis	ko00332	1
Histidine metabolism	ko00340	58
Tyrosine metabolism	ko00350	89
Phenylalanine metabolism	ko00360	176
Tryptophan metabolism	ko00380	80
Phenylalanine, tyrosine and tryptophan biosynthesis	ko00400	117
beta-Alanine metabolism	ko00410	113
Taurine and hypotaurine metabolism	ko00430	27
Selenocompound metabolism	ko00450	50
Cyanoamino acid metabolism	ko00460	104
Glutathione metabolism	ko00480	192
Starch and sucrose metabolism	ko00500	382
N-Glycan biosynthesis	ko00510	72
Other glycan degradation	ko00511	37
Other types of O-glycan biosynthesis	ko00514	6
Amino sugar and nucleotide sugar metabolism	ko00520	250
Glycosaminoglycan degradation	ko00531	24
Glycerolipid metabolism	ko00561	128
Inositol phosphate metabolism	ko00562	114
Glycosylphosphatidylinositol(GPI)-anchor biosynthesis	ko00563	23
Glycerophospholipid metabolism	ko00564	168
Ether lipid metabolism	ko00565	52
Arachidonic acid metabolism	ko00590	33
Linoleic acid metabolism	ko00591	40
alpha-Linolenic acid metabolism	ko00592	109
Sphingolipid metabolism	ko00600	50
Glycosphingolipid biosynthesis - globo series	ko00603	16
Glycosphingolipid biosynthesis - ganglio series	ko00604	10
Pyruvate metabolism	ko00620	245
Glyoxylate and dicarboxylate metabolism	ko00630	201
Propanoate metabolism	ko00640	67
Butanoate metabolism	ko00650	65
C5-Branched dibasic acid metabolism	ko00660	21
One carbon pool by folate	ko00670	57
Carbon fixation in photosynthetic organisms	ko00710	221
Thiamine metabolism	ko00730	36
Riboflavin metabolism	ko00740	23
Vitamin B6 metabolism	ko00750	31
Nicotinate and nicotinamide metabolism	ko00760	28
Pantothenate and CoA biosynthesis	ko00770	59
Biotin metabolism	ko00780	47
Lipoic acid metabolism	ko00785	10
Folate biosynthesis	ko00790	40
Porphyrin and chlorophyll metabolism	ko00860	128
Terpenoid backbone biosynthesis	ko00900	111
Monoterpenoid biosynthesis	ko00902	17
Limonene and pinene degradation	ko00903	30
Diterpenoid biosynthesis	ko00904	27
Brassinosteroid biosynthesis	ko00905	24
Carotenoid biosynthesis	ko00906	64
Zeatin biosynthesis	ko00908	20
Sesquiterpenoid and triterpenoid biosynthesis	ko00909	13
Nitrogen metabolism	ko00910	86
Sulfur metabolism	ko00920	89
Phenylpropanoid biosynthesis	ko00940	255
Flavonoid biosynthesis	ko00941	77
Isoflavonoid biosynthesis	ko00943	4
Flavone and flavonol biosynthesis	ko00944	17
Stilbenoid, diarylheptanoid and gingerol biosynthesis	ko00945	41
Isoquinoline alkaloid biosynthesis	ko00950	45
Tropane, piperidine and pyridine alkaloid biosynthesis	ko00960	56
Glucosinolate biosynthesis	ko00966	7
Aminoacyl-tRNA biosynthesis	ko00970	192
Biosynthesis of unsaturated fatty acids	ko01040	93
Carbon metabolism	ko01200	698
2-Oxocarboxylic acid metabolism	ko01210	149
Fatty acid metabolism	ko01212	206
Degradation of aromatic compounds	ko01220	18
Biosynthesis of amino acids	ko01230	650
Vancomycin resistance	ko01502	4
ABC transporters	ko02010	63
Ribosome biogenesis in eukaryotes	ko03008	187
Ribosome	ko03010	679
RNA transport	ko03013	361
mRNA surveillance pathway	ko03015	244
RNA degradation	ko03018	216
RNA polymerase	ko03020	83
Basal transcription factors	ko03022	67
DNA replication	ko03030	92
Spliceosome	ko03040	416
Proteasome	ko03050	129
Protein export	ko03060	110
Base excision repair	ko03410	72
Nucleotide excision repair	ko03420	112
Mismatch repair	ko03430	82
Homologous recombination	ko03440	84
Non-homologous end-joining	ko03450	9
Phosphatidylinositol signaling system	ko04070	107
Plant hormone signal transduction	ko04075	394
Ubiquitin mediated proteolysis	ko04120	260
Sulfur relay system	ko04122	24
SNARE interactions in vesicular transport	ko04130	73
Regulation of autophagy	ko04140	52
Protein processing in endoplasmic reticulum	ko04141	451
Endocytosis	ko04144	287
Phagosome	ko04145	189
Peroxisome	ko04146	196
Plant-pathogen interaction	ko04626	293
Circadian rhythm - plant	ko04712	89
