# Supplementary material for: Transcriptome Analyses Reveal Candidate Pod Shattering-Associated Genes Involved in the Pod Ventral Sutures of Common Vetch (Vicia sativa L.)
Source: Front Plant Sci. 2017 Apr 27;8:649. doi: 10.3389/fpls.2017.00649 (PMC5406471; doi:10.3389/fpls.2017.00649)
Supplement: Table S5 — Gene Ontology (GO) biological process, cellular component, and molecular function term “enrichment status” of the pod ventral suture-specific differentially expressed unigenes (DEGs). The DEGs exhibited an FC ≥ 1.3. The FDR-adjusted p-values < 0.05. The P refers to the biological process. The F refers to molecular function. The C refers to cellular component. The “*” indicates the GO term containing the unigenes associated with the pod shattering. [file Table5.XLSX]

## Sheet: Sheet1
Table S5 Gene Ontology (GO) biological process, cellular component and molecular function term “enrichment status” of the pod ventral suture-specific differentially expressed unigenes (DEGs). The DEGs exhibited an FC ≥ 1.3. The FDR-adjusted p values < 0.05. The P refers to the biological process. The F refers to molecular function. The C refers to cellular component. The “*” indicates the GO term…
GO term	Gene ontology term	Description	DEG number	P-value	FDR	Unigene No
GO:0055114	P *	oxidation reduction	33	3.1e-44	1.6e-41	c118276.graph_c0;c113893.graph_c0;c123338.graph_c0;c105383.graph_c0;c128440.graph_c0;c122669.graph_c0;c120949.graph_c0;c115964.graph_c0;c53273.graph_c0;c119857.graph_c0;c115157.graph_c0;c114934.graph_c0;c121395.graph_c0;c128310.graph_c0;c108180.graph_c0;c119817.graph_c0;c127261.graph_c1;c107306.graph_c0;c117173.graph_c0;c107236.graph_c0;c120253.graph_c0;c120211.graph_c0;c79876.graph_c0;c124114.gr…
GO:0005975	P *	carbohydrate metabolic process	22	2.6e-13	3.4e-11	c127762.graph_c0;c123338.graph_c0;c115918.graph_c0;c119301.graph_c0;c126514.graph_c0;c115003.graph_c0;c114405.graph_c0;c111669.graph_c0;c53273.graph_c0;c46281.graph_c0;c115653.graph_c0;c113420.graph_c0;c122297.graph_c0;c122714.graph_c0;c128287.graph_c0;c118965.graph_c0;c107236.graph_c0;c117969.graph_c0;c119843.graph_c0;c101303.graph_c0;c127287.graph_c0;c128596.graph_c0
GO:0016052	P *	carbohydrate catabolic process	7	3.9e-07	1.3e-05	c127762.graph_c0;c122297.graph_c0;c53273.graph_c0;c122714.graph_c0;c128287.graph_c0;c46281.graph_c0;c115653.graph_c0
GO:0016310	P *	phosphorylation	12	0.00032	0.004	c112202.graph_c0;c109694.graph_c0;c128383.graph_c0;c120726.graph_c0;c107569.graph_c0;c79540.graph_c0;c125799.graph_c0;c118525.graph_c0;c108214.graph_c0;c119301.graph_c0;c126786.graph_c0;c102719.graph_c0
GO:0006508	P *	proteolysis	9	0.0018	0.02	c109714.graph_c0;c125971.graph_c0;c102560.graph_c0;c116399.graph_c0;c128374.graph_c0;c79588.graph_c0;c124154.graph_c0;c119224.graph_c0;c127486.graph_c1
GO:0008152	P	metabolic process	105	3.4e-37	9e-35	c109714.graph_c0;c109694.graph_c0;c115504.graph_c0;c123926.graph_c0;c126715.graph_c0;c111669.graph_c0;c121620.graph_c0;c115157.graph_c0;c108180.graph_c0;c122714.graph_c0;c128287.graph_c0;c125799.graph_c0;c128026.graph_c0;c108214.graph_c0;c120732.graph_c0;c112465.graph_c0;c126629.graph_c0;c116399.graph_c0;c118525.graph_c0;c116182.graph_c0;c117199.graph_c0;c120699.graph_c0;c118276.graph_c0;c123338.…
GO:0044238	P	primary metabolic process	71	1e-14	1.8e-12	c127762.graph_c0;c109714.graph_c0;c109694.graph_c0;c115504.graph_c0;c79588.graph_c0;c123926.graph_c0;c123338.graph_c0;c115918.graph_c0;c121003.graph_c0;c122669.graph_c0;c107236.graph_c0;c126514.graph_c0;c125447.graph_c1;c120420.graph_c0;c122296.graph_c0;c107329.graph_c0;c121620.graph_c0;c119217.graph_c0;c123229.graph_c0;c115003.graph_c0;c114405.graph_c0;c111669.graph_c0;c53273.graph_c0;c117199.gr…
GO:0006725	P	cellular aromatic compound metabolic process	13	1.5e-09	1.6e-07	c115504.graph_c0;c121003.graph_c0;c119857.graph_c0;c119874.graph_c0;c115157.graph_c0;c127878.graph_c0;c122669.graph_c0;c122296.graph_c0;c128026.graph_c0;c117199.graph_c0;c111731.graph_c0;c119730.graph_c0;c115003.graph_c0
GO:0009813	P	flavonoid biosynthetic process	7	7.3e-09	5.4e-07	c115504.graph_c0;c121003.graph_c0;c119857.graph_c0;c128026.graph_c0;c117199.graph_c0;c119730.graph_c0;c115003.graph_c0
GO:0044237	P	cellular metabolic process	59	6.9e-09	5.4e-07	c127762.graph_c0;c115504.graph_c0;c109694.graph_c0;c113893.graph_c0;c117199.graph_c0;c123926.graph_c0;c123338.graph_c0;c115918.graph_c0;c121003.graph_c0;c122669.graph_c0;c107236.graph_c0;c125447.graph_c1;c122296.graph_c0;c107329.graph_c0;c107569.graph_c0;c123229.graph_c0;c115003.graph_c0;c119874.graph_c0;c53273.graph_c0;c119857.graph_c0;c115157.graph_c0;c119322.graph_c0;c113490.graph_c0;c120726.g…
GO:0006519	P	cellular amino acid and derivative metabolic process	15	1.4e-08	9.2e-07	c115504.graph_c0;c121003.graph_c0;c119857.graph_c0;c115157.graph_c0;c123926.graph_c0;c119322.graph_c0;c127878.graph_c0;c107236.graph_c0;c122296.graph_c0;c128026.graph_c0;c116182.graph_c0;c117199.graph_c0;c111731.graph_c0;c119730.graph_c0;c115003.graph_c0
GO:0009812	P	flavonoid metabolic process	7	1.6e-08	9.3e-07	c115504.graph_c0;c121003.graph_c0;c119857.graph_c0;c128026.graph_c0;c117199.graph_c0;c119730.graph_c0;c115003.graph_c0
GO:0009987	P	cellular process	68	1.1e-07	5.7e-06	c127762.graph_c0;c115504.graph_c0;c109694.graph_c0;c113893.graph_c0;c117199.graph_c0;c123926.graph_c0;c123338.graph_c0;c115918.graph_c0;c121003.graph_c0;c122669.graph_c0;c114136.graph_c0;c125447.graph_c1;c122296.graph_c0;c107329.graph_c0;c107569.graph_c0;c114934.graph_c0;c123229.graph_c0;c115003.graph_c0;c119874.graph_c0;c53273.graph_c0;c92931.graph_c0;c119857.graph_c0;c115157.graph_c0;c119322.gr…
GO:0019748	P	secondary metabolic process	12	1.4e-07	6.5e-06	c127762.graph_c0;c115504.graph_c0;c121003.graph_c0;c119857.graph_c0;c115157.graph_c0;c116127.graph_c0;c128026.graph_c0;c107236.graph_c0;c117199.graph_c0;c115653.graph_c0;c119730.graph_c0;c115003.graph_c0
GO:0009698	P	phenylpropanoid metabolic process	8	2.1e-07	8.4e-06	c115504.graph_c0;c121003.graph_c0;c119857.graph_c0;c115157.graph_c0;c128026.graph_c0;c117199.graph_c0;c119730.graph_c0;c115003.graph_c0
GO:0034641	P	cellular nitrogen compound metabolic process	12	1.9e-07	8.4e-06	c127762.graph_c0;c119874.graph_c0;c115157.graph_c0;c123926.graph_c0;c119322.graph_c0;c127878.graph_c0;c122669.graph_c0;c107236.graph_c0;c122296.graph_c0;c116182.graph_c0;c111731.graph_c0;c115003.graph_c0
GO:0044248	P	cellular catabolic process	14	2.9e-07	1.1e-05	c127762.graph_c0;c53273.graph_c0;c126629.graph_c0;c125971.graph_c0;c115157.graph_c0;c115918.graph_c0;c127795.graph_c0;c122669.graph_c0;c46281.graph_c0;c127878.graph_c0;c107329.graph_c0;c121620.graph_c0;c115653.graph_c0;c119602.graph_c0
GO:0046700	P	heterocycle catabolic process	5	3.4e-07	1.2e-05	c127762.graph_c0;c107329.graph_c0;c122669.graph_c0;c127795.graph_c0;c126629.graph_c0
GO:0009699	P	phenylpropanoid biosynthetic process	7	7.3e-07	2.2e-05	c115504.graph_c0;c121003.graph_c0;c119857.graph_c0;c128026.graph_c0;c117199.graph_c0;c119730.graph_c0;c115003.graph_c0
GO:0006082	P	organic acid metabolic process	14	1.5e-06	4.4e-05	c127762.graph_c0;c107236.graph_c0;c79876.graph_c0;c123926.graph_c0;c119322.graph_c0;c127878.graph_c0;c122669.graph_c0;c121395.graph_c0;c128129.graph_c0;c122296.graph_c0;c116182.graph_c0;c111731.graph_c0;c115653.graph_c0;c115003.graph_c0
GO:0042398	P	cellular amino acid derivative biosynthetic process	8	1.7e-06	4.6e-05	c115504.graph_c0;c121003.graph_c0;c119857.graph_c0;c115157.graph_c0;c128026.graph_c0;c117199.graph_c0;c119730.graph_c0;c115003.graph_c0
GO:0019438	P	aromatic compound biosynthetic process	8	1.9e-06	4.6e-05	c115504.graph_c0;c121003.graph_c0;c119857.graph_c0;c119874.graph_c0;c128026.graph_c0;c117199.graph_c0;c119730.graph_c0;c115003.graph_c0
GO:0044262	P	cellular carbohydrate metabolic process	10	1.9e-06	4.6e-05	c127762.graph_c0;c53273.graph_c0;c123338.graph_c0;c107236.graph_c0;c46281.graph_c0;c119301.graph_c0;c101303.graph_c0;c127287.graph_c0;c115653.graph_c0;c115003.graph_c0
GO:0009308	P	amine metabolic process	11	1.9e-06	4.6e-05	c122714.graph_c0;c115157.graph_c0;c123926.graph_c0;c119322.graph_c0;c128287.graph_c0;c127878.graph_c0;c107236.graph_c0;c122296.graph_c0;c116182.graph_c0;c111731.graph_c0;c115003.graph_c0
GO:0009056	P	catabolic process	17	2.2e-06	5.1e-05	c127762.graph_c0;c122297.graph_c0;c53273.graph_c0;c126629.graph_c0;c122714.graph_c0;c115157.graph_c0;c115918.graph_c0;c128287.graph_c0;c127795.graph_c0;c122669.graph_c0;c125971.graph_c0;c46281.graph_c0;c127878.graph_c0;c107329.graph_c0;c121620.graph_c0;c115653.graph_c0;c119602.graph_c0
GO:0034637	P	cellular carbohydrate biosynthetic process	7	3.1e-06	6.8e-05	c127762.graph_c0;c123338.graph_c0;c107236.graph_c0;c101303.graph_c0;c127287.graph_c0;c115653.graph_c0;c115003.graph_c0
GO:0044272	P	sulfur compound biosynthetic process	6	3.5e-06	7.4e-05	c127762.graph_c0;c119874.graph_c0;c119322.graph_c0;c107236.graph_c0;c115653.graph_c0;c115003.graph_c0
GO:0046483	P	heterocycle metabolic process	10	4.5e-06	9.1e-05	c127762.graph_c0;c119874.graph_c0;c126629.graph_c0;c127795.graph_c0;c122669.graph_c0;c107236.graph_c0;c127878.graph_c0;c107329.graph_c0;c119301.graph_c0;c115003.graph_c0
GO:0016051	P	carbohydrate biosynthetic process	8	5.7e-06	0.00011	c127762.graph_c0;c123338.graph_c0;c46281.graph_c0;c107236.graph_c0;c101303.graph_c0;c127287.graph_c0;c115653.graph_c0;c115003.graph_c0
GO:0043436	P	oxoacid metabolic process	13	7.9e-06	0.00014	c127762.graph_c0;c107236.graph_c0;c79876.graph_c0;c123926.graph_c0;c119322.graph_c0;c127878.graph_c0;c121395.graph_c0;c128129.graph_c0;c122296.graph_c0;c116182.graph_c0;c111731.graph_c0;c115653.graph_c0;c115003.graph_c0
GO:0019752	P	carboxylic acid metabolic process	13	7.9e-06	0.00014	c127762.graph_c0;c107236.graph_c0;c79876.graph_c0;c123926.graph_c0;c119322.graph_c0;c127878.graph_c0;c121395.graph_c0;c128129.graph_c0;c122296.graph_c0;c116182.graph_c0;c111731.graph_c0;c115653.graph_c0;c115003.graph_c0
GO:0016138	P	glycoside biosynthetic process	5	9.8e-06	0.00017	c127762.graph_c0;c101303.graph_c0;c115653.graph_c0;c107236.graph_c0;c115003.graph_c0
GO:0042180	P	cellular ketone metabolic process	13	1e-05	0.00018	c127762.graph_c0;c107236.graph_c0;c79876.graph_c0;c123926.graph_c0;c119322.graph_c0;c127878.graph_c0;c121395.graph_c0;c128129.graph_c0;c122296.graph_c0;c116182.graph_c0;c111731.graph_c0;c115653.graph_c0;c115003.graph_c0
GO:0006575	P	cellular amino acid derivative metabolic process	8	1.4e-05	0.00023	c115504.graph_c0;c121003.graph_c0;c119857.graph_c0;c115157.graph_c0;c128026.graph_c0;c117199.graph_c0;c119730.graph_c0;c115003.graph_c0
GO:0005976	P	polysaccharide metabolic process	6	1.6e-05	0.00026	c127762.graph_c0;c122714.graph_c0;c123338.graph_c0;c128287.graph_c0;c46281.graph_c0;c127287.graph_c0
GO:0044106	P	cellular amine metabolic process	9	2.1e-05	0.00033	c115157.graph_c0;c123926.graph_c0;c119322.graph_c0;c127878.graph_c0;c107236.graph_c0;c122296.graph_c0;c116182.graph_c0;c115003.graph_c0;c111731.graph_c0
GO:0016137	P	glycoside metabolic process	5	3.5e-05	0.00052	c127762.graph_c0;c101303.graph_c0;c115653.graph_c0;c107236.graph_c0;c115003.graph_c0
GO:0006066	P	alcohol metabolic process	7	4.4e-05	0.00064	c127762.graph_c0;c53273.graph_c0;c46281.graph_c0;c116127.graph_c0;c119301.graph_c0;c101303.graph_c0;c115653.graph_c0
GO:0006520	P	cellular amino acid metabolic process	8	0.00012	0.0017	c123926.graph_c0;c119322.graph_c0;c127878.graph_c0;c107236.graph_c0;c122296.graph_c0;c116182.graph_c0;c115003.graph_c0;c111731.graph_c0
GO:0006790	P	sulfur metabolic process	6	0.00012	0.0017	c127762.graph_c0;c119874.graph_c0;c119322.graph_c0;c107236.graph_c0;c115653.graph_c0;c115003.graph_c0
GO:0042221	P	response to chemical stimulus	18	0.00023	0.0031	c124114.graph_c0;c121003.graph_c0;c124578.graph_c0;c92931.graph_c0;c122714.graph_c0;c115157.graph_c0;c118444.graph_c0;c115918.graph_c0;c114934.graph_c0;c114136.graph_c0;c119817.graph_c0;c46281.graph_c0;c121433.graph_c0;c121395.graph_c0;c101303.graph_c0;c126786.graph_c0;c112393.graph_c0;c115003.graph_c0
GO:0005996	P	monosaccharide metabolic process	5	0.0003	0.004	c127762.graph_c0;c119301.graph_c0;c115653.graph_c0;c46281.graph_c0;c53273.graph_c0
GO:0010035	P	response to inorganic substance	6	0.00041	0.0052	c122714.graph_c0;c115157.graph_c0;c115918.graph_c0;c114934.graph_c0;c46281.graph_c0;c121395.graph_c0
GO:0006796	P	phosphate metabolic process	12	0.00068	0.0082	c112202.graph_c0;c109694.graph_c0;c128383.graph_c0;c120726.graph_c0;c107569.graph_c0;c79540.graph_c0;c125799.graph_c0;c118525.graph_c0;c108214.graph_c0;c119301.graph_c0;c126786.graph_c0;c102719.graph_c0
GO:0006793	P	phosphorus metabolic process	12	0.00069	0.0082	c112202.graph_c0;c109694.graph_c0;c128383.graph_c0;c120726.graph_c0;c107569.graph_c0;c79540.graph_c0;c125799.graph_c0;c118525.graph_c0;c108214.graph_c0;c119301.graph_c0;c126786.graph_c0;c102719.graph_c0
GO:0006807	P	nitrogen compound metabolic process	25	0.00093	0.011	c127762.graph_c0;c109694.graph_c0;c123926.graph_c0;c122669.graph_c0;c122296.graph_c0;c107329.graph_c0;c123229.graph_c0;c115003.graph_c0;c119874.graph_c0;c115157.graph_c0;c119322.graph_c0;c111731.graph_c0;c122714.graph_c0;c128287.graph_c0;c127878.graph_c0;c107236.graph_c0;c120732.graph_c0;c107738.graph_c0;c126629.graph_c0;c127795.graph_c0;c121620.graph_c0;c122687.graph_c0;c116182.graph_c0;c103648.…
GO:0055086	P	nucleobase, nucleoside and nucleotide metabolic process	5	0.001	0.012	c127762.graph_c0;c107329.graph_c0;c122669.graph_c0;c127795.graph_c0;c126629.graph_c0
GO:0043170	P	macromolecule metabolic process	38	0.0018	0.02	c127762.graph_c0;c109714.graph_c0;c109694.graph_c0;c120699.graph_c0;c123926.graph_c0;c123338.graph_c0;c125447.graph_c1;c128374.graph_c0;c113490.graph_c0;c79588.graph_c0;c123229.graph_c0;c115003.graph_c0;c53273.graph_c0;c46281.graph_c0;c119224.graph_c0;c115653.graph_c0;c127486.graph_c1;c102560.graph_c0;c122714.graph_c0;c128287.graph_c0;c129310.graph_c0;c107569.graph_c0;c108214.graph_c0;c107236.gra…
GO:0050896	P	response to stimulus	25	0.0021	0.022	c121003.graph_c0;c115918.graph_c0;c95401.graph_c0;c112393.graph_c0;c115003.graph_c0;c107246.graph_c0;c115157.graph_c0;c125423.graph_c0;c46281.graph_c0;c121395.graph_c0;c115653.graph_c0;c92931.graph_c0;c122714.graph_c0;c127878.graph_c0;c119817.graph_c0;c118444.graph_c0;c124578.graph_c0;c114136.graph_c0;c121433.graph_c0;c124114.graph_c0;c124008.graph_c0;c114934.graph_c0;c129379.graph_c0;c101303.gra…
GO:0006950	P	response to stress	17	0.0021	0.022	c124008.graph_c0;c107246.graph_c0;c124578.graph_c0;c122714.graph_c0;c115157.graph_c0;c115653.graph_c0;c115918.graph_c0;c129379.graph_c0;c127878.graph_c0;c114934.graph_c0;c125423.graph_c0;c95401.graph_c0;c119817.graph_c0;c46281.graph_c0;c126786.graph_c0;c112393.graph_c0;c115003.graph_c0
GO:0051179	P	localization	15	0.0021	0.022	c127354.graph_c0;c115918.graph_c0;c118102.graph_c0;c115157.graph_c0;c126706.graph_c0;c111349.graph_c0;c125150.graph_c0;c127795.graph_c0;c114934.graph_c0;c109139.graph_c0;c46281.graph_c0;c107689.graph_c0;c121433.graph_c0;c121395.graph_c0;c107693.graph_c0
GO:0006629	P	lipid metabolic process	9	0.0023	0.023	c127762.graph_c0;c79876.graph_c0;c127878.graph_c0;c107236.graph_c0;c120420.graph_c0;c116127.graph_c0;c121395.graph_c0;c128129.graph_c0;c119217.graph_c0
GO:0032787	P	monocarboxylic acid metabolic process	6	0.0028	0.028	c127762.graph_c0;c79876.graph_c0;c127878.graph_c0;c128129.graph_c0;c121395.graph_c0;c115653.graph_c0
GO:0006811	P	ion transport	6	0.0035	0.034	c127354.graph_c0;c115157.graph_c0;c125150.graph_c0;c114934.graph_c0;c109139.graph_c0;c46281.graph_c0
GO:0006810	P	transport	14	0.0039	0.037	c127354.graph_c0;c118102.graph_c0;c115157.graph_c0;c126706.graph_c0;c111349.graph_c0;c125150.graph_c0;c127795.graph_c0;c114934.graph_c0;c109139.graph_c0;c46281.graph_c0;c107689.graph_c0;c121433.graph_c0;c121395.graph_c0;c107693.graph_c0
GO:0051234	P	establishment of localization	14	0.004	0.037	c127354.graph_c0;c118102.graph_c0;c115157.graph_c0;c126706.graph_c0;c111349.graph_c0;c125150.graph_c0;c127795.graph_c0;c114934.graph_c0;c109139.graph_c0;c46281.graph_c0;c107689.graph_c0;c121433.graph_c0;c121395.graph_c0;c107693.graph_c0
GO:0044265	P	cellular macromolecule catabolic process	6	0.0052	0.047	c127762.graph_c0;c53273.graph_c0;c121620.graph_c0;c46281.graph_c0;c115653.graph_c0;c119602.graph_c0
GO:0044255	P	cellular lipid metabolic process	7	0.0052	0.047	c127762.graph_c0;c79876.graph_c0;c127878.graph_c0;c107236.graph_c0;c128129.graph_c0;c116127.graph_c0;c121395.graph_c0
GO:0005576	C*	extracellular region	11	4e-13	1.3e-11	c106643.graph_c0;c122714.graph_c0;c116185.graph_c0;c102560.graph_c0;c115964.graph_c0;c99633.graph_c0;c120420.graph_c0;c112628.graph_c0;c102026.graph_c0;c112393.graph_c0;c113420.graph_c0
GO:0016020	C*	membrane	25	4.8e-11	1.1e-09	c121003.graph_c0;c79588.graph_c0;c115918.graph_c0;c109139.graph_c0;c107329.graph_c0;c107693.graph_c0;c112393.graph_c0;c106643.graph_c0;c107689.graph_c0;c125423.graph_c0;c46281.graph_c0;c122714.graph_c0;c111349.graph_c0;c126706.graph_c0;c107236.graph_c0;c127354.graph_c0;c124578.graph_c0;c126629.graph_c0;c116185.graph_c0;c127795.graph_c0;c120313.graph_c0;c112628.graph_c0;c121433.graph_c0;c116182.gr…
GO:0005737	C*	cytoplasm	27	1e-07	1.6e-06	c127762.graph_c0;c109714.graph_c0;c121003.graph_c0;c123926.graph_c0;c122669.graph_c0;c109139.graph_c0;c122296.graph_c0;c122829.graph_c0;c112686.graph_c0;c106643.graph_c0;c53273.graph_c0;c120211.graph_c0;c119322.graph_c0;c120726.graph_c0;c109132.graph_c0;c121395.graph_c0;c115653.graph_c0;c111731.graph_c0;c122714.graph_c0;c127878.graph_c0;c107236.graph_c0;c118799.graph_c0;c79876.graph_c0;c127795.gr…
GO:0005773	C*	vacuole	6	1.9e-05	0.00015	c122714.graph_c0;c121433.graph_c0;c127795.graph_c0;c109139.graph_c0;c112686.graph_c0;c115653.graph_c0
GO:0005886	C*	plasma membrane	7	0.0046	0.02	c122714.graph_c0;c115918.graph_c0;c127795.graph_c0;c46281.graph_c0;c116182.graph_c0;c107693.graph_c0;c112393.graph_c0
GO:0044464	C	cell part	48	1.5e-13	7.1e-12	c127762.graph_c0;c109714.graph_c0;c121003.graph_c0;c123926.graph_c0;c107329.graph_c0;c115918.graph_c0;c122669.graph_c0;c122829.graph_c0;c109139.graph_c0;c122296.graph_c0;c79588.graph_c0;c112686.graph_c0;c107693.graph_c0;c112393.graph_c0;c121433.graph_c0;c106643.graph_c0;c53273.graph_c0;c120211.graph_c0;c101303.graph_c0;c119322.graph_c0;c107689.graph_c0;c120726.graph_c0;c125423.graph_c0;c109132.gr…
GO:0005623	C	cell	48	1.5e-13	7.1e-12	c127762.graph_c0;c109714.graph_c0;c121003.graph_c0;c123926.graph_c0;c107329.graph_c0;c115918.graph_c0;c122669.graph_c0;c122829.graph_c0;c109139.graph_c0;c122296.graph_c0;c79588.graph_c0;c112686.graph_c0;c107693.graph_c0;c112393.graph_c0;c121433.graph_c0;c106643.graph_c0;c53273.graph_c0;c120211.graph_c0;c101303.graph_c0;c119322.graph_c0;c107689.graph_c0;c120726.graph_c0;c125423.graph_c0;c109132.gr…
GO:0044425	C	membrane part	13	5e-08	9.5e-07	c121003.graph_c0;c111349.graph_c0;c115918.graph_c0;c107689.graph_c0;c125423.graph_c0;c109139.graph_c0;c46281.graph_c0;c127795.graph_c0;c79588.graph_c0;c116182.graph_c0;c107693.graph_c0;c127287.graph_c0;c112393.graph_c0
GO:0005622	C	intracellular	31	7.4e-07	1e-05	c127762.graph_c0;c109714.graph_c0;c121003.graph_c0;c123926.graph_c0;c122669.graph_c0;c109139.graph_c0;c122296.graph_c0;c122829.graph_c0;c112686.graph_c0;c106643.graph_c0;c53273.graph_c0;c120211.graph_c0;c119322.graph_c0;c107689.graph_c0;c120726.graph_c0;c109132.graph_c0;c121395.graph_c0;c115653.graph_c0;c111731.graph_c0;c118102.graph_c0;c122714.graph_c0;c127878.graph_c0;c101303.graph_c0;c107236.g…
GO:0044424	C	intracellular part	30	1.2e-06	1.4e-05	c127762.graph_c0;c109714.graph_c0;c121003.graph_c0;c123926.graph_c0;c122669.graph_c0;c109139.graph_c0;c122296.graph_c0;c122829.graph_c0;c112686.graph_c0;c106643.graph_c0;c53273.graph_c0;c120211.graph_c0;c119322.graph_c0;c120726.graph_c0;c109132.graph_c0;c121395.graph_c0;c115653.graph_c0;c111731.graph_c0;c118102.graph_c0;c122714.graph_c0;c127878.graph_c0;c101303.graph_c0;c107236.graph_c0;c118799.g…
GO:0016021	C	integral to membrane	7	1.7e-06	1.8e-05	c111349.graph_c0;c107689.graph_c0;c125423.graph_c0;c109139.graph_c0;c79588.graph_c0;c107693.graph_c0;c127287.graph_c0
GO:0031224	C	intrinsic to membrane	8	1.9e-05	0.00015	c111349.graph_c0;c107689.graph_c0;c125423.graph_c0;c109139.graph_c0;c46281.graph_c0;c79588.graph_c0;c107693.graph_c0;c127287.graph_c0
GO:0044459	C	plasma membrane part	5	1.9e-05	0.00015	c116182.graph_c0;c112393.graph_c0;c46281.graph_c0;c115918.graph_c0;c127795.graph_c0
GO:0044434	C	chloroplast part	7	9.5e-05	0.0007	c127762.graph_c0;c106643.graph_c0;c119322.graph_c0;c127795.graph_c0;c107236.graph_c0;c115653.graph_c0;c114142.graph_c0
GO:0044435	C	plastid part	7	0.00024	0.0016	c127762.graph_c0;c106643.graph_c0;c119322.graph_c0;c127795.graph_c0;c107236.graph_c0;c115653.graph_c0;c114142.graph_c0
GO:0044444	C	cytoplasmic part	20	0.00026	0.0017	c127762.graph_c0;c109714.graph_c0;c121003.graph_c0;c114142.graph_c0;c106643.graph_c0;c122714.graph_c0;c118799.graph_c0;c119322.graph_c0;c127878.graph_c0;c122669.graph_c0;c107236.graph_c0;c109139.graph_c0;c109132.graph_c0;c101303.graph_c0;c127795.graph_c0;c112686.graph_c0;c121395.graph_c0;c122829.graph_c0;c115653.graph_c0;c121433.graph_c0
GO:0043227	C	membrane-bounded organelle	21	0.0012	0.0069	c127762.graph_c0;c109714.graph_c0;c121003.graph_c0;c106643.graph_c0;c122714.graph_c0;c118799.graph_c0;c119322.graph_c0;c127795.graph_c0;c122669.graph_c0;c107236.graph_c0;c109139.graph_c0;c109132.graph_c0;c101303.graph_c0;c114142.graph_c0;c112686.graph_c0;c121395.graph_c0;c122829.graph_c0;c115653.graph_c0;c107738.graph_c0;c121433.graph_c0;c103648.graph_c0
GO:0043231	C	intracellular membrane-bounded organelle	21	0.0012	0.0069	c127762.graph_c0;c109714.graph_c0;c121003.graph_c0;c106643.graph_c0;c122714.graph_c0;c118799.graph_c0;c119322.graph_c0;c127795.graph_c0;c122669.graph_c0;c107236.graph_c0;c109139.graph_c0;c109132.graph_c0;c101303.graph_c0;c114142.graph_c0;c112686.graph_c0;c121395.graph_c0;c122829.graph_c0;c115653.graph_c0;c107738.graph_c0;c121433.graph_c0;c103648.graph_c0
GO:0043229	C	intracellular organelle	21	0.0029	0.014	c127762.graph_c0;c109714.graph_c0;c121003.graph_c0;c106643.graph_c0;c122714.graph_c0;c118799.graph_c0;c119322.graph_c0;c127795.graph_c0;c122669.graph_c0;c107236.graph_c0;c109139.graph_c0;c109132.graph_c0;c101303.graph_c0;c114142.graph_c0;c112686.graph_c0;c121395.graph_c0;c122829.graph_c0;c115653.graph_c0;c107738.graph_c0;c121433.graph_c0;c103648.graph_c0
GO:0043226	C	organelle	21	0.003	0.014	c127762.graph_c0;c109714.graph_c0;c121003.graph_c0;c106643.graph_c0;c122714.graph_c0;c118799.graph_c0;c119322.graph_c0;c127795.graph_c0;c122669.graph_c0;c107236.graph_c0;c109139.graph_c0;c109132.graph_c0;c101303.graph_c0;c114142.graph_c0;c112686.graph_c0;c121395.graph_c0;c122829.graph_c0;c115653.graph_c0;c107738.graph_c0;c121433.graph_c0;c103648.graph_c0
GO:0044446	C	intracellular organelle part	10	0.0031	0.014	c127762.graph_c0;c106643.graph_c0;c121003.graph_c0;c121433.graph_c0;c119322.graph_c0;c127795.graph_c0;c107236.graph_c0;c122829.graph_c0;c115653.graph_c0;c114142.graph_c0
GO:0044422	C	organelle part	10	0.0032	0.014	c127762.graph_c0;c106643.graph_c0;c121003.graph_c0;c121433.graph_c0;c119322.graph_c0;c127795.graph_c0;c107236.graph_c0;c122829.graph_c0;c115653.graph_c0;c114142.graph_c0
GO:0031090	C	organelle membrane	5	0.0071	0.03	c107236.graph_c0;c106643.graph_c0;c121003.graph_c0;c127795.graph_c0;c121433.graph_c0
GO:0009507	C	chloroplast	9	0.015	0.06	c127762.graph_c0;c109714.graph_c0;c106643.graph_c0;c119322.graph_c0;c127795.graph_c0;c107236.graph_c0;c101303.graph_c0;c115653.graph_c0;c114142.graph_c0
GO:0009536	C	plastid	9	0.024	0.092	c127762.graph_c0;c109714.graph_c0;c106643.graph_c0;c119322.graph_c0;c127795.graph_c0;c107236.graph_c0;c101303.graph_c0;c115653.graph_c0;c114142.graph_c0
GO:0005506	F*	iron ion binding	11	4.3e-11	2.3e-09	c108180.graph_c0;c115157.graph_c0;c79876.graph_c0;c105383.graph_c0;c114934.graph_c0;c119817.graph_c0;c122687.graph_c0;c128129.graph_c0;c125411.graph_c0;c103628.graph_c0;c119478.graph_c0
GO:0016787	F*	hydrolase activity	40	3.5e-11	2.3e-09	c127762.graph_c0;c109714.graph_c0;c109694.graph_c0;c117972.graph_c0;c123357.graph_c0;c128374.graph_c0;c102560.graph_c0;c115918.graph_c0;c126514.graph_c0;c120420.graph_c0;c107329.graph_c0;c119217.graph_c0;c114405.graph_c0;c111669.graph_c0;c112768.graph_c0;c119322.graph_c0;c108152.graph_c0;c120151.graph_c0;c119224.graph_c0;c115653.graph_c0;c127486.graph_c1;c122297.graph_c0;c108180.graph_c0;c122714.…
GO:0043169	F*	cation binding	29	5.3e-10	1.9e-08	c127762.graph_c0;c109755.graph_c0;c115918.graph_c0;c128310.graph_c0;c119478.graph_c0;c127972.graph_c0;c102026.graph_c0;c114934.graph_c0;c111669.graph_c0;c120211.graph_c0;c115157.graph_c0;c122687.graph_c0;c112605.graph_c0;c122297.graph_c0;c108180.graph_c0;c127878.graph_c0;c105383.graph_c0;c119817.graph_c0;c101120.graph_c0;c124578.graph_c0;c79876.graph_c0;c115964.graph_c0;c116300.graph_c0;c99633.gr…
GO:0016798	F*	hydrolase activity, acting on glycosyl bonds	15	1.5e-09	4.6e-08	c127762.graph_c0;c111669.graph_c0;c122297.graph_c0;c114405.graph_c0;c117969.graph_c0;c122714.graph_c0;c115918.graph_c0;c128287.graph_c0;c119843.graph_c0;c123357.graph_c0;c126514.graph_c0;c118965.graph_c0;c101303.graph_c0;c113420.graph_c0;c128596.graph_c0
GO:0004553	F*	hydrolase activity, hydrolyzing O-glycosyl compounds	14	3.7e-09	9.9e-08	c127762.graph_c0;c111669.graph_c0;c122297.graph_c0;c114405.graph_c0;c117969.graph_c0;c122714.graph_c0;c115918.graph_c0;c128287.graph_c0;c119843.graph_c0;c126514.graph_c0;c118965.graph_c0;c101303.graph_c0;c113420.graph_c0;c128596.graph_c0
GO:0020037	F*	heme binding	8	5.2e-09	1.2e-07	c122687.graph_c0;c115157.graph_c0;c108180.graph_c0;c105383.graph_c0;c114934.graph_c0;c119817.graph_c0;c103628.graph_c0;c125411.graph_c0
GO:0016705	F*	oxidoreductase activity, acting on paired donors, with incorporation or reduction of molecular oxygen	8	9.6e-07	1.6e-05	c118276.graph_c0;c108180.graph_c0;c125411.graph_c0;c105383.graph_c0;c114934.graph_c0;c122687.graph_c0;c107236.graph_c0;c120949.graph_c0
GO:0004497	F*	monooxygenase activity	5	0.00013	0.0012	c125411.graph_c0;c122687.graph_c0;c114934.graph_c0;c105383.graph_c0;c108180.graph_c0
GO:0009055	F*	electron carrier activity	7	0.00012	0.0012	c108180.graph_c0;c125411.graph_c0;c109755.graph_c0;c105383.graph_c0;c114934.graph_c0;c99633.graph_c0;c122687.graph_c0
GO:0003824	F	catalytic activity	109	3.8e-39	8.1e-37	c109714.graph_c0;c109694.graph_c0;c115504.graph_c0;c123926.graph_c0;c126715.graph_c0;c111669.graph_c0;c115157.graph_c0;c108152.graph_c0;c108854.graph_c0;c124058.graph_c0;c108180.graph_c0;c122714.graph_c0;c128287.graph_c0;c125799.graph_c0;c128026.graph_c0;c108214.graph_c0;c126629.graph_c0;c116399.graph_c0;c118525.graph_c0;c116182.graph_c0;c117199.graph_c0;c118276.graph_c0;c123338.graph_c0;c122669.…
GO:0016491	F	oxidoreductase activity	38	1e-21	1.1e-19	c118276.graph_c0;c121003.graph_c0;c113893.graph_c0;c123338.graph_c0;c105383.graph_c0;c128440.graph_c0;c122669.graph_c0;c120949.graph_c0;c117588.graph_c0;c101120.graph_c0;c53273.graph_c0;c119857.graph_c0;c115157.graph_c0;c122687.graph_c0;c114934.graph_c0;c121395.graph_c0;c128310.graph_c0;c108180.graph_c0;c127878.graph_c0;c119817.graph_c0;c127261.graph_c1;c107306.graph_c0;c117173.graph_c0;c107236.g…
GO:0043167	F	ion binding	29	5.3e-10	1.9e-08	c127762.graph_c0;c109755.graph_c0;c115918.graph_c0;c128310.graph_c0;c119478.graph_c0;c127972.graph_c0;c102026.graph_c0;c114934.graph_c0;c111669.graph_c0;c120211.graph_c0;c115157.graph_c0;c122687.graph_c0;c112605.graph_c0;c122297.graph_c0;c108180.graph_c0;c127878.graph_c0;c105383.graph_c0;c119817.graph_c0;c101120.graph_c0;c124578.graph_c0;c79876.graph_c0;c115964.graph_c0;c116300.graph_c0;c99633.gr…
GO:0046906	F	tetrapyrrole binding	8	6.2e-08	1.3e-06	c122687.graph_c0;c115157.graph_c0;c108180.graph_c0;c105383.graph_c0;c114934.graph_c0;c119817.graph_c0;c103628.graph_c0;c125411.graph_c0
GO:0046872	F	metal ion binding	25	7.5e-08	1.5e-06	c109755.graph_c0;c105383.graph_c0;c119478.graph_c0;c127972.graph_c0;c102026.graph_c0;c114934.graph_c0;c101120.graph_c0;c120211.graph_c0;c115157.graph_c0;c122687.graph_c0;c112605.graph_c0;c128310.graph_c0;c108180.graph_c0;c127878.graph_c0;c119817.graph_c0;c124578.graph_c0;c79876.graph_c0;c115964.graph_c0;c116300.graph_c0;c99633.graph_c0;c125417.graph_c0;c128129.graph_c0;c112628.graph_c0;c125411.gr…
GO:0005488	F	binding	69	5.6e-07	1e-05	c127762.graph_c0;c119874.graph_c0;c109694.graph_c0;c123926.graph_c0;c123338.graph_c0;c115918.graph_c0;c121003.graph_c0;c119817.graph_c0;c95401.graph_c0;c128374.graph_c0;c127972.graph_c0;c102026.graph_c0;c114934.graph_c0;c119217.graph_c0;c123229.graph_c0;c115003.graph_c0;c111669.graph_c0;c53273.graph_c0;c119602.graph_c0;c120211.graph_c0;c119478.graph_c0;c115157.graph_c0;c128310.graph_c0;c112471.gr…
GO:0016740	F	transferase activity	31	1e-06	1.6e-05	c109694.graph_c0;c123338.graph_c0;c122296.graph_c0;c126715.graph_c0;c125927.graph_c0;c102719.graph_c0;c120648.graph_c0;c119857.graph_c0;c101303.graph_c0;c120726.graph_c0;c108854.graph_c0;c79540.graph_c0;c116127.graph_c0;c129103.graph_c2;c124058.graph_c0;c111731.graph_c0;c116978.graph_c0;c128383.graph_c0;c129310.graph_c0;c107569.graph_c0;c125799.graph_c0;c108214.graph_c0;c119301.graph_c0;c128397.g…
GO:0016616	F	oxidoreductase activity, acting on the CH-OH group of donors, NAD or NADP as acceptor	7	1.5e-06	2.2e-05	c121003.graph_c0;c123338.graph_c0;c127878.graph_c0;c117588.graph_c0;c121395.graph_c0;c127261.graph_c1;c118940.graph_c0
GO:0048037	F	cofactor binding	8	4.6e-06	6.1e-05	c121003.graph_c0;c53273.graph_c0;c124578.graph_c0;c127878.graph_c0;c118940.graph_c0;c107306.graph_c0;c116182.graph_c0;c121395.graph_c0
GO:0046914	F	transition metal ion binding	19	8.1e-06	9.6e-05	c120211.graph_c0;c108180.graph_c0;c115157.graph_c0;c109755.graph_c0;c105383.graph_c0;c127878.graph_c0;c115964.graph_c0;c116300.graph_c0;c99633.graph_c0;c122687.graph_c0;c128129.graph_c0;c112628.graph_c0;c79876.graph_c0;c103628.graph_c0;c102026.graph_c0;c114934.graph_c0;c119817.graph_c0;c125411.graph_c0;c119478.graph_c0
GO:0016614	F	oxidoreductase activity, acting on CH-OH group of donors	7	7.9e-06	9.6e-05	c121003.graph_c0;c123338.graph_c0;c127878.graph_c0;c117588.graph_c0;c121395.graph_c0;c127261.graph_c1;c118940.graph_c0
GO:0000166	F	nucleotide binding	22	2.8e-05	0.00032	c109694.graph_c0;c123926.graph_c0;c123338.graph_c0;c121003.graph_c0;c95401.graph_c0;c107329.graph_c0;c53273.graph_c0;c119857.graph_c0;c121395.graph_c0;c128310.graph_c0;c128383.graph_c0;c107569.graph_c0;c124008.graph_c0;c107306.graph_c0;c127878.graph_c0;c108214.graph_c0;c126629.graph_c0;c127795.graph_c0;c79540.graph_c0;c102719.graph_c0;c120699.graph_c0;c126786.graph_c0
GO:0050662	F	coenzyme binding	6	8.9e-05	0.00095	c121003.graph_c0;c53273.graph_c0;c124578.graph_c0;c121395.graph_c0;c107306.graph_c0;c118940.graph_c0
GO:0004175	F	endopeptidase activity	6	0.00042	0.0039	c109714.graph_c0;c128374.graph_c0;c79588.graph_c0;c124154.graph_c0;c119224.graph_c0;c127486.graph_c1
GO:0008233	F	peptidase activity	9	0.00069	0.0062	c109714.graph_c0;c125971.graph_c0;c102560.graph_c0;c116399.graph_c0;c128374.graph_c0;c79588.graph_c0;c124154.graph_c0;c119224.graph_c0;c127486.graph_c1
GO:0016747	F	transferase activity, transferring acyl groups other than amino-acyl groups	6	0.00078	0.0067	c119857.graph_c0;c125927.graph_c0;c116127.graph_c0;c124206.graph_c0;c129103.graph_c2;c117199.graph_c0
GO:0016746	F	transferase activity, transferring acyl groups	6	0.0014	0.011	c119857.graph_c0;c125927.graph_c0;c116127.graph_c0;c124206.graph_c0;c129103.graph_c2;c117199.graph_c0
GO:0070011	F	peptidase activity, acting on L-amino acid peptides	8	0.0014	0.011	c109714.graph_c0;c125971.graph_c0;c116399.graph_c0;c128374.graph_c0;c79588.graph_c0;c124154.graph_c0;c119224.graph_c0;c127486.graph_c1
GO:0016772	F	transferase activity, transferring phosphorus-containing groups	15	0.004	0.031	c112202.graph_c0;c109694.graph_c0;c102719.graph_c0;c128397.graph_c0;c79540.graph_c0;c128383.graph_c0;c120726.graph_c0;c107569.graph_c0;c122687.graph_c0;c125799.graph_c0;c118525.graph_c0;c108214.graph_c0;c119301.graph_c0;c129310.graph_c0;c126786.graph_c0
